# Supplementary material for: The Role of ARHGAP1 in Rho GTPase Inactivation during Metastasizing of Breast Cancer Cell Line MCF-7 after Treatment with Doxorubicin
Source: Int J Mol Sci. 2023 Jul 12;24(14):11352. doi: 10.3390/ijms241411352 (PMC10379778; doi:10.3390/ijms241411352)
Supplement: Supplementary file 1 [file ijms-24-11352-s001.zip]

Archive with 1 entries (1 files):
- ijms-2460125-supplementary.pdf
